# Supplementary material for: Effects of Arbuscular Mycorrhizal Fungus on Sodium and Chloride Ion Channels of Casuarina glauca under Salt Stress
Source: Int J Mol Sci. 2023 Feb 12;24(4):3680. doi: 10.3390/ijms24043680 (PMC9966195; doi:10.3390/ijms24043680)
Supplement: Supplementary file 1 [file ijms-24-03680-s001.zip]

Archive with 1 entries (1 files):
- ijms-2150590-supplementary.pdf
